# Supplementary material for: Differentially private knowledge transfer for federated learning
Source: Nat Commun. 2023 Jun 24;14:3785. doi: 10.1038/s41467-023-38794-x (PMC10290720; doi:10.1038/s41467-023-38794-x)
Supplement: Supplementary file 4 — Source Data [file 41467_2023_38794_MOESM4_ESM.xlsx]

## Sheet: Figure 2
Method	Dataset	Setting	Repeated Experiment ID	Score
CenTrain	MNIST	-	0	99.25
CenTrain	MNIST	-	1	99.28
CenTrain	MNIST	-	2	99.24
CenTrain	MNIST	-	3	99.26
CenTrain	MNIST	-	4	99.28
CenTrain	MedText	-	0	64.13
CenTrain	MedText	-	1	63.64
CenTrain	MedText	-	2	63.69
CenTrain	MedText	-	3	63.41
CenTrain	MedText	-	4	63.57
CenTrain	X-Ray	-	0	83.29
CenTrain	X-Ray	-	1	82.77
CenTrain	X-Ray	-	2	82.85
CenTrain	X-Ray	-	3	81.76
CenTrain	X-Ray	-	4	83.21
FedSGD	MNIST	IID	0	99.11
FedSGD	MNIST	IID	1	99.16
FedSGD	MNIST	IID	2	99.15
FedSGD	MNIST	IID	3	99.18
FedSGD	MNIST	IID	4	99.25
FedSGD	MNIST	Class Non-IID	0	99.11
FedSGD	MNIST	Class Non-IID	1	99.16
FedSGD	MNIST	Class Non-IID	2	99.15
FedSGD	MNIST	Class Non-IID	3	99.18
FedSGD	MNIST	Class Non-IID	4	99.25
FedSGD	MNIST	Size Non-IID	0	99.11
FedSGD	MNIST	Size Non-IID	1	99.16
FedSGD	MNIST	Size Non-IID	2	99.15
FedSGD	MNIST	Size Non-IID	3	99.18
FedSGD	MNIST	Size Non-IID	4	99.25
FedSGD	MNIST	Mixed Non-IID	0	99.11
FedSGD	MNIST	Mixed Non-IID	1	99.16
FedSGD	MNIST	Mixed Non-IID	2	99.15
FedSGD	MNIST	Mixed Non-IID	3	99.18
FedSGD	MNIST	Mixed Non-IID	4	99.25
FedSGD	MedText	IID	0	63.04
FedSGD	MedText	IID	1	61.61
FedSGD	MedText	IID	2	62.77
FedSGD	MedText	IID	3	60.55
FedSGD	MedText	IID	4	58.1
FedSGD	MedText	Class Non-IID	0	63.04
FedSGD	MedText	Class Non-IID	1	61.61
FedSGD	MedText	Class Non-IID	2	62.77
FedSGD	MedText	Class Non-IID	3	60.55
FedSGD	MedText	Class Non-IID	4	58.1
FedSGD	MedText	Size Non-IID	0	63.04
FedSGD	MedText	Size Non-IID	1	61.61
FedSGD	MedText	Size Non-IID	2	62.77
FedSGD	MedText	Size Non-IID	3	60.55
FedSGD	MedText	Size Non-IID	4	58.1
FedSGD	MedText	Mixed Non-IID	0	63.04
FedSGD	MedText	Mixed Non-IID	1	61.61
FedSGD	MedText	Mixed Non-IID	2	62.77
FedSGD	MedText	Mixed Non-IID	3	60.55
FedSGD	MedText	Mixed Non-IID	4	58.1
FedSGD	X-Ray	IID	0	80.65
FedSGD	X-Ray	IID	1	78.99
FedSGD	X-Ray	IID	2	81.13
FedSGD	X-Ray	IID	3	80.47
FedSGD	X-Ray	IID	4	79.83
FedSGD	X-Ray	Class Non-IID	0	80.65
FedSGD	X-Ray	Class Non-IID	1	78.99
FedSGD	X-Ray	Class Non-IID	2	81.13
FedSGD	X-Ray	Class Non-IID	3	80.47
FedSGD	X-Ray	Class Non-IID	4	79.83
FedSGD	X-Ray	Size Non-IID	0	80.65
FedSGD	X-Ray	Size Non-IID	1	78.99
FedSGD	X-Ray	Size Non-IID	2	81.13
FedSGD	X-Ray	Size Non-IID	3	80.47
FedSGD	X-Ray	Size Non-IID	4	79.83
FedSGD	X-Ray	Mixed Non-IID	0	80.65
FedSGD	X-Ray	Mixed Non-IID	1	78.99
FedSGD	X-Ray	Mixed Non-IID	2	81.13
FedSGD	X-Ray	Mixed Non-IID	3	80.47
FedSGD	X-Ray	Mixed Non-IID	4	79.83
FedAvg	MNIST	IID	0	99.04
FedAvg	MNIST	IID	1	99.14
FedAvg	MNIST	IID	2	99.23
FedAvg	MNIST	IID	3	99.15
FedAvg	MNIST	IID	4	99.18
FedAvg	MNIST	Class Non-IID	0	99.04
FedAvg	MNIST	Class Non-IID	1	99.14
FedAvg	MNIST	Class Non-IID	2	99.23
FedAvg	MNIST	Class Non-IID	3	99.15
FedAvg	MNIST	Class Non-IID	4	99.18
FedAvg	MNIST	Size Non-IID	0	99.04
FedAvg	MNIST	Size Non-IID	1	99.14
FedAvg	MNIST	Size Non-IID	2	99.23
FedAvg	MNIST	Size Non-IID	3	99.15
FedAvg	MNIST	Size Non-IID	4	99.18
FedAvg	MNIST	Mixed Non-IID	0	99.04
FedAvg	MNIST	Mixed Non-IID	1	99.14
FedAvg	MNIST	Mixed Non-IID	2	99.23
FedAvg	MNIST	Mixed Non-IID	3	99.15
FedAvg	MNIST	Mixed Non-IID	4	99.18
FedAvg	MedText	IID	0	59.28
FedAvg	MedText	IID	1	63.27
FedAvg	MedText	IID	2	60.04
FedAvg	MedText	IID	3	62.7
FedAvg	MedText	IID	4	59.83
FedAvg	MedText	Class Non-IID	0	59.28
FedAvg	MedText	Class Non-IID	1	63.27
FedAvg	MedText	Class Non-IID	2	60.04
FedAvg	MedText	Class Non-IID	3	62.7
FedAvg	MedText	Class Non-IID	4	59.83
FedAvg	MedText	Size Non-IID	0	59.28
FedAvg	MedText	Size Non-IID	1	63.27
FedAvg	MedText	Size Non-IID	2	60.04
FedAvg	MedText	Size Non-IID	3	62.7
FedAvg	MedText	Size Non-IID	4	59.83
FedAvg	MedText	Mixed Non-IID	0	59.28
FedAvg	MedText	Mixed Non-IID	1	63.27
FedAvg	MedText	Mixed Non-IID	2	60.04
FedAvg	MedText	Mixed Non-IID	3	62.7
FedAvg	MedText	Mixed Non-IID	4	59.83
FedAvg	X-Ray	IID	0	80.31
FedAvg	X-Ray	IID	1	80.86
FedAvg	X-Ray	IID	2	83.26
FedAvg	X-Ray	IID	3	82.1
FedAvg	X-Ray	IID	4	78.9
FedAvg	X-Ray	Class Non-IID	0	80.31
FedAvg	X-Ray	Class Non-IID	1	80.86
FedAvg	X-Ray	Class Non-IID	2	83.26
FedAvg	X-Ray	Class Non-IID	3	82.1
FedAvg	X-Ray	Class Non-IID	4	78.9
FedAvg	X-Ray	Size Non-IID	0	80.31
FedAvg	X-Ray	Size Non-IID	1	80.86
FedAvg	X-Ray	Size Non-IID	2	83.26
FedAvg	X-Ray	Size Non-IID	3	82.1
FedAvg	X-Ray	Size Non-IID	4	78.9
FedAvg	X-Ray	Mixed Non-IID	0	80.31
FedAvg	X-Ray	Mixed Non-IID	1	80.86
FedAvg	X-Ray	Mixed Non-IID	2	83.26
FedAvg	X-Ray	Mixed Non-IID	3	82.1
FedAvg	X-Ray	Mixed Non-IID	4	78.9
FedAdam	MNIST	IID	0	99.03
FedAdam	MNIST	IID	1	99.09
FedAdam	MNIST	IID	2	99.11
FedAdam	MNIST	IID	3	99.1
FedAdam	MNIST	IID	4	99.16
FedAdam	MNIST	Class Non-IID	0	99.03
FedAdam	MNIST	Class Non-IID	1	99.09
FedAdam	MNIST	Class Non-IID	2	99.11
FedAdam	MNIST	Class Non-IID	3	99.1
FedAdam	MNIST	Class Non-IID	4	99.16
FedAdam	MNIST	Size Non-IID	0	99.03
FedAdam	MNIST	Size Non-IID	1	99.09
FedAdam	MNIST	Size Non-IID	2	99.11
FedAdam	MNIST	Size Non-IID	3	99.1
FedAdam	MNIST	Size Non-IID	4	99.16
FedAdam	MNIST	Mixed Non-IID	0	99.03
FedAdam	MNIST	Mixed Non-IID	1	99.09
FedAdam	MNIST	Mixed Non-IID	2	99.11
FedAdam	MNIST	Mixed Non-IID	3	99.1
FedAdam	MNIST	Mixed Non-IID	4	99.16
FedAdam	MedText	IID	0	63.57
FedAdam	MedText	IID	1	61.65
FedAdam	MedText	IID	2	62.14
FedAdam	MedText	IID	3	57.49
FedAdam	MedText	IID	4	61.12
FedAdam	MedText	Class Non-IID	0	63.57
FedAdam	MedText	Class Non-IID	1	61.65
FedAdam	MedText	Class Non-IID	2	62.14
FedAdam	MedText	Class Non-IID	3	57.49
FedAdam	MedText	Class Non-IID	4	61.12
FedAdam	MedText	Size Non-IID	0	63.57
FedAdam	MedText	Size Non-IID	1	61.65
FedAdam	MedText	Size Non-IID	2	62.14
FedAdam	MedText	Size Non-IID	3	57.49
FedAdam	MedText	Size Non-IID	4	61.12
FedAdam	MedText	Mixed Non-IID	0	63.57
FedAdam	MedText	Mixed Non-IID	1	61.65
FedAdam	MedText	Mixed Non-IID	2	62.14
FedAdam	MedText	Mixed Non-IID	3	57.49
FedAdam	MedText	Mixed Non-IID	4	61.12
FedAdam	X-Ray	IID	0	79.26
FedAdam	X-Ray	IID	1	81.03
FedAdam	X-Ray	IID	2	79.7
FedAdam	X-Ray	IID	3	80.87
FedAdam	X-Ray	IID	4	82.16
FedAdam	X-Ray	Class Non-IID	0	79.26
FedAdam	X-Ray	Class Non-IID	1	81.03
FedAdam	X-Ray	Class Non-IID	2	79.7
FedAdam	X-Ray	Class Non-IID	3	80.87
FedAdam	X-Ray	Class Non-IID	4	82.16
FedAdam	X-Ray	Size Non-IID	0	79.26
FedAdam	X-Ray	Size Non-IID	1	81.03
FedAdam	X-Ray	Size Non-IID	2	79.7
FedAdam	X-Ray	Size Non-IID	3	80.87
FedAdam	X-Ray	Size Non-IID	4	82.16
FedAdam	X-Ray	Mixed Non-IID	0	79.26
FedAdam	X-Ray	Mixed Non-IID	1	81.03
FedAdam	X-Ray	Mixed Non-IID	2	79.7
FedAdam	X-Ray	Mixed Non-IID	3	80.87
FedAdam	X-Ray	Mixed Non-IID	4	82.16
FedMD	MNIST	IID	0	95.93
FedMD	MNIST	IID	1	95.68
FedMD	MNIST	IID	2	95.87
FedMD	MNIST	IID	3	95.9
FedMD	MNIST	IID	4	96.3
FedMD	MNIST	Class Non-IID	0	95.93
FedMD	MNIST	Class Non-IID	1	95.68
FedMD	MNIST	Class Non-IID	2	95.87
FedMD	MNIST	Class Non-IID	3	95.9
FedMD	MNIST	Class Non-IID	4	96.3
FedMD	MNIST	Size Non-IID	0	95.93
FedMD	MNIST	Size Non-IID	1	95.68
FedMD	MNIST	Size Non-IID	2	95.87
FedMD	MNIST	Size Non-IID	3	95.9
FedMD	MNIST	Size Non-IID	4	96.3
FedMD	MNIST	Mixed Non-IID	0	95.93
FedMD	MNIST	Mixed Non-IID	1	95.68
FedMD	MNIST	Mixed Non-IID	2	95.87
FedMD	MNIST	Mixed Non-IID	3	95.9
FedMD	MNIST	Mixed Non-IID	4	96.3
FedMD	MedText	IID	0	53.12
FedMD	MedText	IID	1	53.69
FedMD	MedText	IID	2	52.76
FedMD	MedText	IID	3	51.11
FedMD	MedText	IID	4	54.04
FedMD	MedText	Class Non-IID	0	53.12
FedMD	MedText	Class Non-IID	1	53.69
FedMD	MedText	Class Non-IID	2	52.76
FedMD	MedText	Class Non-IID	3	51.11
FedMD	MedText	Class Non-IID	4	54.04
FedMD	MedText	Size Non-IID	0	53.12
FedMD	MedText	Size Non-IID	1	53.69
FedMD	MedText	Size Non-IID	2	52.76
FedMD	MedText	Size Non-IID	3	51.11
FedMD	MedText	Size Non-IID	4	54.04
FedMD	MedText	Mixed Non-IID	0	53.12
FedMD	MedText	Mixed Non-IID	1	53.69
FedMD	MedText	Mixed Non-IID	2	52.76
FedMD	MedText	Mixed Non-IID	3	51.11
FedMD	MedText	Mixed Non-IID	4	54.04
FedMD	X-Ray	IID	0	82.65
FedMD	X-Ray	IID	1	82.18
FedMD	X-Ray	IID	2	80.45
FedMD	X-Ray	IID	3	79.8
FedMD	X-Ray	IID	4	82.22
FedMD	X-Ray	Class Non-IID	0	82.65
FedMD	X-Ray	Class Non-IID	1	82.18
FedMD	X-Ray	Class Non-IID	2	80.45
FedMD	X-Ray	Class Non-IID	3	79.8
FedMD	X-Ray	Class Non-IID	4	82.22
FedMD	X-Ray	Size Non-IID	0	82.65
FedMD	X-Ray	Size Non-IID	1	82.18
FedMD	X-Ray	Size Non-IID	2	80.45
FedMD	X-Ray	Size Non-IID	3	79.8
FedMD	X-Ray	Size Non-IID	4	82.22
FedMD	X-Ray	Mixed Non-IID	0	82.65
FedMD	X-Ray	Mixed Non-IID	1	82.18
FedMD	X-Ray	Mixed Non-IID	2	80.45
FedMD	X-Ray	Mixed Non-IID	3	79.8
FedMD	X-Ray	Mixed Non-IID	4	82.22
FedED	MNIST	IID	0	95.78
FedED	MNIST	IID	1	95.86
FedED	MNIST	IID	2	95.78
FedED	MNIST	IID	3	95.75
FedED	MNIST	IID	4	96.16
FedED	MNIST	Class Non-IID	0	95.78
FedED	MNIST	Class Non-IID	1	95.86
FedED	MNIST	Class Non-IID	2	95.78
FedED	MNIST	Class Non-IID	3	95.75
FedED	MNIST	Class Non-IID	4	96.16
FedED	MNIST	Size Non-IID	0	95.78
FedED	MNIST	Size Non-IID	1	95.86
FedED	MNIST	Size Non-IID	2	95.78
FedED	MNIST	Size Non-IID	3	95.75
FedED	MNIST	Size Non-IID	4	96.16
FedED	MNIST	Mixed Non-IID	0	95.78
FedED	MNIST	Mixed Non-IID	1	95.86
FedED	MNIST	Mixed Non-IID	2	95.78
FedED	MNIST	Mixed Non-IID	3	95.75
FedED	MNIST	Mixed Non-IID	4	96.16
FedED	MedText	IID	0	53.03
FedED	MedText	IID	1	53.38
FedED	MedText	IID	2	53.88
FedED	MedText	IID	3	53.12
FedED	MedText	IID	4	52.84
FedED	MedText	Class Non-IID	0	53.03
FedED	MedText	Class Non-IID	1	53.38
FedED	MedText	Class Non-IID	2	53.88
FedED	MedText	Class Non-IID	3	53.12
FedED	MedText	Class Non-IID	4	52.84
FedED	MedText	Size Non-IID	0	53.03
FedED	MedText	Size Non-IID	1	53.38
FedED	MedText	Size Non-IID	2	53.88
FedED	MedText	Size Non-IID	3	53.12
FedED	MedText	Size Non-IID	4	52.84
FedED	MedText	Mixed Non-IID	0	53.03
FedED	MedText	Mixed Non-IID	1	53.38
FedED	MedText	Mixed Non-IID	2	53.88
FedED	MedText	Mixed Non-IID	3	53.12
FedED	MedText	Mixed Non-IID	4	52.84
FedED	X-Ray	IID	0	82.53
FedED	X-Ray	IID	1	81.97
FedED	X-Ray	IID	2	80.71
FedED	X-Ray	IID	3	79.8
FedED	X-Ray	IID	4	82.18
FedED	X-Ray	Class Non-IID	0	82.53
FedED	X-Ray	Class Non-IID	1	81.97
FedED	X-Ray	Class Non-IID	2	80.71
FedED	X-Ray	Class Non-IID	3	79.8
FedED	X-Ray	Class Non-IID	4	82.18
FedED	X-Ray	Size Non-IID	0	82.53
FedED	X-Ray	Size Non-IID	1	81.97
FedED	X-Ray	Size Non-IID	2	80.71
FedED	X-Ray	Size Non-IID	3	79.8
FedED	X-Ray	Size Non-IID	4	82.18
FedED	X-Ray	Mixed Non-IID	0	82.53
FedED	X-Ray	Mixed Non-IID	1	81.97
FedED	X-Ray	Mixed Non-IID	2	80.71
FedED	X-Ray	Mixed Non-IID	3	79.8
FedED	X-Ray	Mixed Non-IID	4	82.18
PrivateKT	MNIST	IID	0	94.16
PrivateKT	MNIST	IID	1	94.37
PrivateKT	MNIST	IID	2	94.71
PrivateKT	MNIST	IID	3	94.47
PrivateKT	MNIST	IID	4	93.74
PrivateKT	MNIST	Class Non-IID	0	94.16
PrivateKT	MNIST	Class Non-IID	1	94.37
PrivateKT	MNIST	Class Non-IID	2	94.71
PrivateKT	MNIST	Class Non-IID	3	94.47
PrivateKT	MNIST	Class Non-IID	4	93.74
PrivateKT	MNIST	Size Non-IID	0	94.16
PrivateKT	MNIST	Size Non-IID	1	94.37
PrivateKT	MNIST	Size Non-IID	2	94.71
PrivateKT	MNIST	Size Non-IID	3	94.47
PrivateKT	MNIST	Size Non-IID	4	93.74
PrivateKT	MNIST	Mixed Non-IID	0	94.16
PrivateKT	MNIST	Mixed Non-IID	1	94.37
PrivateKT	MNIST	Mixed Non-IID	2	94.71
PrivateKT	MNIST	Mixed Non-IID	3	94.47
PrivateKT	MNIST	Mixed Non-IID	4	93.74
PrivateKT	MedText	IID	0	48.98
PrivateKT	MedText	IID	1	50.87
PrivateKT	MedText	IID	2	49.11
PrivateKT	MedText	IID	3	50.93
PrivateKT	MedText	IID	4	50.69
PrivateKT	MedText	Class Non-IID	0	48.98
PrivateKT	MedText	Class Non-IID	1	50.87
PrivateKT	MedText	Class Non-IID	2	49.11
PrivateKT	MedText	Class Non-IID	3	50.93
PrivateKT	MedText	Class Non-IID	4	50.69
PrivateKT	MedText	Size Non-IID	0	48.98
PrivateKT	MedText	Size Non-IID	1	50.87
PrivateKT	MedText	Size Non-IID	2	49.11
PrivateKT	MedText	Size Non-IID	3	50.93
PrivateKT	MedText	Size Non-IID	4	50.69
PrivateKT	MedText	Mixed Non-IID	0	48.98
PrivateKT	MedText	Mixed Non-IID	1	50.87
PrivateKT	MedText	Mixed Non-IID	2	49.11
PrivateKT	MedText	Mixed Non-IID	3	50.93
PrivateKT	MedText	Mixed Non-IID	4	50.69
PrivateKT	X-Ray	IID	0	82.69
PrivateKT	X-Ray	IID	1	79.31
PrivateKT	X-Ray	IID	2	82.62
PrivateKT	X-Ray	IID	3	80.92
PrivateKT	X-Ray	IID	4	82.26
PrivateKT	X-Ray	Class Non-IID	0	82.69
PrivateKT	X-Ray	Class Non-IID	1	79.31
PrivateKT	X-Ray	Class Non-IID	2	82.62
PrivateKT	X-Ray	Class Non-IID	3	80.92
PrivateKT	X-Ray	Class Non-IID	4	82.26
PrivateKT	X-Ray	Size Non-IID	0	82.69
PrivateKT	X-Ray	Size Non-IID	1	79.31
PrivateKT	X-Ray	Size Non-IID	2	82.62
PrivateKT	X-Ray	Size Non-IID	3	80.92
PrivateKT	X-Ray	Size Non-IID	4	82.26
PrivateKT	X-Ray	Mixed Non-IID	0	82.69
PrivateKT	X-Ray	Mixed Non-IID	1	79.31
PrivateKT	X-Ray	Mixed Non-IID	2	82.62
PrivateKT	X-Ray	Mixed Non-IID	3	80.92
PrivateKT	X-Ray	Mixed Non-IID	4	82.26

## Sheet: Figure 3
Method	Dataset	Step	Score
PrivateKT	MNIST	10	55.4325
PrivateKT	MNIST	20	60.886
PrivateKT	MNIST	30	64.8
PrivateKT	MNIST	40	67.8229
PrivateKT	MNIST	50	77.7386
PrivateKT	MNIST	60	82.0557
PrivateKT	MNIST	70	85.1757
PrivateKT	MNIST	80	86.1671
PrivateKT	MNIST	90	86.8471
PrivateKT	MNIST	100	87.59
PrivateKT	MNIST	110	88.04
PrivateKT	MNIST	120	88.5257
PrivateKT	MNIST	130	88.9971
PrivateKT	MNIST	140	89.4871
PrivateKT	MNIST	150	89.9486
PrivateKT	MNIST	160	90.6057
PrivateKT	MNIST	170	90.9714
PrivateKT	MNIST	180	91.3429
PrivateKT	MNIST	190	91.7343
PrivateKT	MNIST	200	92
PrivateKT	MNIST	210	92.1443
PrivateKT	MNIST	220	92.3314
PrivateKT	MNIST	230	92.4871
PrivateKT	MNIST	240	92.6371
PrivateKT	MNIST	250	92.8657
PrivateKT	MNIST	260	93.0257
PrivateKT	MNIST	270	93.07
PrivateKT	MNIST	280	93.1971
PrivateKT	MNIST	290	93.3043
PrivateKT	MNIST	300	93.34
PrivateKT	MNIST	310	93.4014
PrivateKT	MNIST	320	93.5029
PrivateKT	MNIST	330	93.3443
PrivateKT	MNIST	340	93.5
PrivateKT	MNIST	350	93.6271
PrivateKT	MNIST	360	93.7329
PrivateKT	MNIST	370	93.8171
PrivateKT	MNIST	380	93.9171
PrivateKT	MNIST	390	93.8957
PrivateKT	MNIST	400	94.1271
PrivateKT	MNIST	410	94.1743
PrivateKT	MNIST	420	94.0657
PrivateKT	MNIST	430	94.1329
PrivateKT	MNIST	440	94.2471
PrivateKT	MNIST	450	94.2814
PrivateKT	MNIST	460	94.3886
PrivateKT	MNIST	470	94.4271
PrivateKT	MNIST	480	94.4417
PrivateKT	MNIST	490	94.614
PrivateKT	MNIST	500	94.605
w/o Knowledge Buffer	MNIST	10	23.5825
w/o Knowledge Buffer	MNIST	20	32.684
w/o Knowledge Buffer	MNIST	30	36.4417
w/o Knowledge Buffer	MNIST	40	39.9586
w/o Knowledge Buffer	MNIST	50	47.5771
w/o Knowledge Buffer	MNIST	60	54.13
w/o Knowledge Buffer	MNIST	70	60.8886
w/o Knowledge Buffer	MNIST	80	66.0457
w/o Knowledge Buffer	MNIST	90	66.37
w/o Knowledge Buffer	MNIST	100	68.6357
w/o Knowledge Buffer	MNIST	110	71.7157
w/o Knowledge Buffer	MNIST	120	72.5671
w/o Knowledge Buffer	MNIST	130	72.1471
w/o Knowledge Buffer	MNIST	140	71.5529
w/o Knowledge Buffer	MNIST	150	71.6314
w/o Knowledge Buffer	MNIST	160	71.8657
w/o Knowledge Buffer	MNIST	170	72.9557
w/o Knowledge Buffer	MNIST	180	70.6357
w/o Knowledge Buffer	MNIST	190	70.6171
w/o Knowledge Buffer	MNIST	200	72.1471
w/o Knowledge Buffer	MNIST	210	74.5714
w/o Knowledge Buffer	MNIST	220	73.7771
w/o Knowledge Buffer	MNIST	230	73.8629
w/o Knowledge Buffer	MNIST	240	74.0343
w/o Knowledge Buffer	MNIST	250	76.1729
w/o Knowledge Buffer	MNIST	260	78.39
w/o Knowledge Buffer	MNIST	270	78.9543
w/o Knowledge Buffer	MNIST	280	80.1229
w/o Knowledge Buffer	MNIST	290	82.9071
w/o Knowledge Buffer	MNIST	300	83.9471
w/o Knowledge Buffer	MNIST	310	85.0386
w/o Knowledge Buffer	MNIST	320	85.7529
w/o Knowledge Buffer	MNIST	330	84.91
w/o Knowledge Buffer	MNIST	340	83.5629
w/o Knowledge Buffer	MNIST	350	81.06
w/o Knowledge Buffer	MNIST	360	80.6814
w/o Knowledge Buffer	MNIST	370	81.4086
w/o Knowledge Buffer	MNIST	380	80.4414
w/o Knowledge Buffer	MNIST	390	80.7214
w/o Knowledge Buffer	MNIST	400	82.0571
w/o Knowledge Buffer	MNIST	410	84.2171
w/o Knowledge Buffer	MNIST	420	87.1129
w/o Knowledge Buffer	MNIST	430	86.3643
w/o Knowledge Buffer	MNIST	440	87.1343
w/o Knowledge Buffer	MNIST	450	88.59
w/o Knowledge Buffer	MNIST	460	88.2814
w/o Knowledge Buffer	MNIST	470	87.55
w/o Knowledge Buffer	MNIST	480	87.0117
w/o Knowledge Buffer	MNIST	490	86.398
w/o Knowledge Buffer	MNIST	500	88.2125
w/o Importance Sampling	MNIST	10	50.2025
w/o Importance Sampling	MNIST	20	55.062
w/o Importance Sampling	MNIST	30	59.53
w/o Importance Sampling	MNIST	40	63.13
w/o Importance Sampling	MNIST	50	73.89
w/o Importance Sampling	MNIST	60	79.4086
w/o Importance Sampling	MNIST	70	82.0586
w/o Importance Sampling	MNIST	80	83.7429
w/o Importance Sampling	MNIST	90	85.6771
w/o Importance Sampling	MNIST	100	86.5857
w/o Importance Sampling	MNIST	110	87.2243
w/o Importance Sampling	MNIST	120	87.8329
w/o Importance Sampling	MNIST	130	88.3314
w/o Importance Sampling	MNIST	140	88.8771
w/o Importance Sampling	MNIST	150	89.4214
w/o Importance Sampling	MNIST	160	89.7514
w/o Importance Sampling	MNIST	170	90.1043
w/o Importance Sampling	MNIST	180	90.4
w/o Importance Sampling	MNIST	190	90.65
w/o Importance Sampling	MNIST	200	90.85
w/o Importance Sampling	MNIST	210	90.9086
w/o Importance Sampling	MNIST	220	90.8986
w/o Importance Sampling	MNIST	230	91.0943
w/o Importance Sampling	MNIST	240	91.1986
w/o Importance Sampling	MNIST	250	91.1457
w/o Importance Sampling	MNIST	260	91.2786
w/o Importance Sampling	MNIST	270	91.4786
w/o Importance Sampling	MNIST	280	91.6543
w/o Importance Sampling	MNIST	290	91.8414
w/o Importance Sampling	MNIST	300	91.9586
w/o Importance Sampling	MNIST	310	92.1314
w/o Importance Sampling	MNIST	320	92.3643
w/o Importance Sampling	MNIST	330	92.3986
w/o Importance Sampling	MNIST	340	92.3971
w/o Importance Sampling	MNIST	350	92.5386
w/o Importance Sampling	MNIST	360	92.6929
w/o Importance Sampling	MNIST	370	92.71
w/o Importance Sampling	MNIST	380	92.8143
w/o Importance Sampling	MNIST	390	92.9
w/o Importance Sampling	MNIST	400	93.0257
w/o Importance Sampling	MNIST	410	93.1314
w/o Importance Sampling	MNIST	420	93.1729
w/o Importance Sampling	MNIST	430	93.1714
w/o Importance Sampling	MNIST	440	93.1657
w/o Importance Sampling	MNIST	450	93.05
w/o Importance Sampling	MNIST	460	93.0629
w/o Importance Sampling	MNIST	470	92.9
w/o Importance Sampling	MNIST	480	92.855
w/o Importance Sampling	MNIST	490	92.76
w/o Importance Sampling	MNIST	500	92.6825
w/o Self-Training	MNIST	10	51.2275
w/o Self-Training	MNIST	20	56.966
w/o Self-Training	MNIST	30	61.12
w/o Self-Training	MNIST	40	64.0286
w/o Self-Training	MNIST	50	74.1043
w/o Self-Training	MNIST	60	79.7114
w/o Self-Training	MNIST	70	80.8271
w/o Self-Training	MNIST	80	81.8857
w/o Self-Training	MNIST	90	82.2586
w/o Self-Training	MNIST	100	82.5914
w/o Self-Training	MNIST	110	83.1586
w/o Self-Training	MNIST	120	83.82
w/o Self-Training	MNIST	130	84.2686
w/o Self-Training	MNIST	140	84.5071
w/o Self-Training	MNIST	150	84.89
w/o Self-Training	MNIST	160	85.4943
w/o Self-Training	MNIST	170	85.9757
w/o Self-Training	MNIST	180	86.1643
w/o Self-Training	MNIST	190	86.3443
w/o Self-Training	MNIST	200	86.6043
w/o Self-Training	MNIST	210	86.9243
w/o Self-Training	MNIST	220	87.2043
w/o Self-Training	MNIST	230	87.41
w/o Self-Training	MNIST	240	87.48
w/o Self-Training	MNIST	250	87.6671
w/o Self-Training	MNIST	260	87.9343
w/o Self-Training	MNIST	270	87.7143
w/o Self-Training	MNIST	280	87.6114
w/o Self-Training	MNIST	290	87.71
w/o Self-Training	MNIST	300	87.55
w/o Self-Training	MNIST	310	87.7186
w/o Self-Training	MNIST	320	87.6057
w/o Self-Training	MNIST	330	87.6414
w/o Self-Training	MNIST	340	87.96
w/o Self-Training	MNIST	350	88.0786
w/o Self-Training	MNIST	360	88.1614
w/o Self-Training	MNIST	370	88.4871
w/o Self-Training	MNIST	380	88.2986
w/o Self-Training	MNIST	390	88.4614
w/o Self-Training	MNIST	400	88.5929
w/o Self-Training	MNIST	410	88.78
w/o Self-Training	MNIST	420	89.0514
w/o Self-Training	MNIST	430	89.2314
w/o Self-Training	MNIST	440	89.3114
w/o Self-Training	MNIST	450	89.5871
w/o Self-Training	MNIST	460	89.72
w/o Self-Training	MNIST	470	89.6057
w/o Self-Training	MNIST	480	89.6317
w/o Self-Training	MNIST	490	89.578
w/o Self-Training	MNIST	500	89.4775
PrivateKT	MedText	10	10.1663
PrivateKT	MedText	20	10.093
PrivateKT	MedText	30	10.0435
PrivateKT	MedText	40	10.0087
PrivateKT	MedText	50	9.78526
PrivateKT	MedText	60	9.78882
PrivateKT	MedText	70	9.84907
PrivateKT	MedText	80	10.1764
PrivateKT	MedText	90	10.9217
PrivateKT	MedText	100	11.9266
PrivateKT	MedText	110	12.9346
PrivateKT	MedText	120	13.9127
PrivateKT	MedText	130	14.9324
PrivateKT	MedText	140	15.7416
PrivateKT	MedText	150	16.316
PrivateKT	MedText	160	16.5568
PrivateKT	MedText	170	16.507
PrivateKT	MedText	180	16.6009
PrivateKT	MedText	190	16.8334
PrivateKT	MedText	200	17.0378
PrivateKT	MedText	210	17.8281
PrivateKT	MedText	220	18.8742
PrivateKT	MedText	230	19.9894
PrivateKT	MedText	240	21.21
PrivateKT	MedText	250	22.5894
PrivateKT	MedText	260	23.6559
PrivateKT	MedText	270	24.5166
PrivateKT	MedText	280	25.3215
PrivateKT	MedText	290	25.8836
PrivateKT	MedText	300	26.6352
PrivateKT	MedText	310	27.4177
PrivateKT	MedText	320	27.9977
PrivateKT	MedText	330	28.8563
PrivateKT	MedText	340	29.9009
PrivateKT	MedText	350	30.596
PrivateKT	MedText	360	31.2802
PrivateKT	MedText	370	31.6969
PrivateKT	MedText	380	32.026
PrivateKT	MedText	390	32.2182
PrivateKT	MedText	400	32.3236
PrivateKT	MedText	410	32.4877
PrivateKT	MedText	420	32.6444
PrivateKT	MedText	430	32.8246
PrivateKT	MedText	440	32.923
PrivateKT	MedText	450	33.0934
PrivateKT	MedText	460	33.4138
PrivateKT	MedText	470	33.7203
PrivateKT	MedText	480	33.9544
PrivateKT	MedText	490	34.2134
PrivateKT	MedText	500	34.3623
PrivateKT	MedText	510	34.5043
PrivateKT	MedText	520	34.6916
PrivateKT	MedText	530	34.7986
PrivateKT	MedText	540	34.9863
PrivateKT	MedText	550	35.3258
PrivateKT	MedText	560	35.7526
PrivateKT	MedText	570	36.1952
PrivateKT	MedText	580	36.7214
PrivateKT	MedText	590	37.0592
PrivateKT	MedText	600	37.4164
PrivateKT	MedText	610	37.7417
PrivateKT	MedText	620	37.9042
PrivateKT	MedText	630	37.9793
PrivateKT	MedText	640	38.0069
PrivateKT	MedText	650	37.8696
PrivateKT	MedText	660	37.8389
PrivateKT	MedText	670	37.8365
PrivateKT	MedText	680	37.81
PrivateKT	MedText	690	38.0321
PrivateKT	MedText	700	38.1337
PrivateKT	MedText	710	38.3588
PrivateKT	MedText	720	38.5666
PrivateKT	MedText	730	38.8227
PrivateKT	MedText	740	38.8414
PrivateKT	MedText	750	39.1322
PrivateKT	MedText	760	39.04
PrivateKT	MedText	770	39.3046
PrivateKT	MedText	780	39.2897
PrivateKT	MedText	790	39.5071
PrivateKT	MedText	800	39.5684
PrivateKT	MedText	810	39.7146
PrivateKT	MedText	820	39.5724
PrivateKT	MedText	830	39.8035
PrivateKT	MedText	840	39.7046
PrivateKT	MedText	850	39.7219
PrivateKT	MedText	860	39.6919
PrivateKT	MedText	870	39.6024
PrivateKT	MedText	880	39.6187
PrivateKT	MedText	890	39.7725
PrivateKT	MedText	900	39.7474
PrivateKT	MedText	910	39.8178
PrivateKT	MedText	920	40.0904
PrivateKT	MedText	930	40.1202
PrivateKT	MedText	940	40.2406
PrivateKT	MedText	950	40.2361
PrivateKT	MedText	960	40.1553
PrivateKT	MedText	970	40.3372
PrivateKT	MedText	980	40.4435
PrivateKT	MedText	990	40.5098
PrivateKT	MedText	1000	40.9166
PrivateKT	MedText	1010	41.1501
PrivateKT	MedText	1020	41.4939
PrivateKT	MedText	1030	41.6606
PrivateKT	MedText	1040	41.6789
PrivateKT	MedText	1050	41.6943
PrivateKT	MedText	1060	41.7987
PrivateKT	MedText	1070	41.7362
PrivateKT	MedText	1080	41.9832
PrivateKT	MedText	1090	42.1779
PrivateKT	MedText	1100	42.3295
PrivateKT	MedText	1110	42.2439
PrivateKT	MedText	1120	42.5318
PrivateKT	MedText	1130	42.8854
PrivateKT	MedText	1140	43.1936
PrivateKT	MedText	1150	43.4618
PrivateKT	MedText	1160	43.5228
PrivateKT	MedText	1170	43.7775
PrivateKT	MedText	1180	43.9996
PrivateKT	MedText	1190	43.9752
PrivateKT	MedText	1200	43.8396
PrivateKT	MedText	1210	43.5206
PrivateKT	MedText	1220	43.2251
PrivateKT	MedText	1230	43.1652
PrivateKT	MedText	1240	43.2906
PrivateKT	MedText	1250	43.8336
PrivateKT	MedText	1260	44.2145
PrivateKT	MedText	1270	44.3702
PrivateKT	MedText	1280	44.4123
PrivateKT	MedText	1290	44.5792
PrivateKT	MedText	1300	44.7428
PrivateKT	MedText	1310	44.6711
PrivateKT	MedText	1320	44.4447
PrivateKT	MedText	1330	44.1173
PrivateKT	MedText	1340	44.0679
PrivateKT	MedText	1350	44.3699
PrivateKT	MedText	1360	44.4818
PrivateKT	MedText	1370	44.5133
PrivateKT	MedText	1380	44.5374
PrivateKT	MedText	1390	44.746
PrivateKT	MedText	1400	45.3831
PrivateKT	MedText	1410	46.0005
PrivateKT	MedText	1420	46.6221
PrivateKT	MedText	1430	47.0717
PrivateKT	MedText	1440	47.6505
PrivateKT	MedText	1450	48.2822
PrivateKT	MedText	1460	48.7199
PrivateKT	MedText	1470	48.9206
PrivateKT	MedText	1480	48.9623
PrivateKT	MedText	1490	49.038
PrivateKT	MedText	1500	49.2962
PrivateKT	MedText	1510	49.4065
PrivateKT	MedText	1520	49.4408
PrivateKT	MedText	1530	49.4251
PrivateKT	MedText	1540	49.2326
PrivateKT	MedText	1550	49.2603
PrivateKT	MedText	1560	49.3651
PrivateKT	MedText	1570	49.3526
PrivateKT	MedText	1580	49.3692
PrivateKT	MedText	1590	49.4815
PrivateKT	MedText	1600	49.5173
w/o Knowledge Buffer	MedText	10	8.29456
w/o Knowledge Buffer	MedText	20	8.91282
w/o Knowledge Buffer	MedText	30	9.03829
w/o Knowledge Buffer	MedText	40	8.93011
w/o Knowledge Buffer	MedText	50	9.26756
w/o Knowledge Buffer	MedText	60	9.10839
w/o Knowledge Buffer	MedText	70	10.0043
w/o Knowledge Buffer	MedText	80	10.7268
w/o Knowledge Buffer	MedText	90	10.8301
w/o Knowledge Buffer	MedText	100	11.4047
w/o Knowledge Buffer	MedText	110	11.6583
w/o Knowledge Buffer	MedText	120	11.3348
w/o Knowledge Buffer	MedText	130	11.5235
w/o Knowledge Buffer	MedText	140	11.1065
w/o Knowledge Buffer	MedText	150	11.6081
w/o Knowledge Buffer	MedText	160	12.4742
w/o Knowledge Buffer	MedText	170	13.0289
w/o Knowledge Buffer	MedText	180	13.9497
w/o Knowledge Buffer	MedText	190	15.1285
w/o Knowledge Buffer	MedText	200	16.4444
w/o Knowledge Buffer	MedText	210	17.1879
w/o Knowledge Buffer	MedText	220	16.9458
w/o Knowledge Buffer	MedText	230	16.0306
w/o Knowledge Buffer	MedText	240	15.7245
w/o Knowledge Buffer	MedText	250	15.3692
w/o Knowledge Buffer	MedText	260	16.9807
w/o Knowledge Buffer	MedText	270	16.3955
w/o Knowledge Buffer	MedText	280	17.5915
w/o Knowledge Buffer	MedText	290	17.5679
w/o Knowledge Buffer	MedText	300	18.4858
w/o Knowledge Buffer	MedText	310	19.8623
w/o Knowledge Buffer	MedText	320	21.6862
w/o Knowledge Buffer	MedText	330	21.692
w/o Knowledge Buffer	MedText	340	24.0677
w/o Knowledge Buffer	MedText	350	24.2902
w/o Knowledge Buffer	MedText	360	26.0404
w/o Knowledge Buffer	MedText	370	27.3591
w/o Knowledge Buffer	MedText	380	28.1131
w/o Knowledge Buffer	MedText	390	28.1267
w/o Knowledge Buffer	MedText	400	27.837
w/o Knowledge Buffer	MedText	410	27.7591
w/o Knowledge Buffer	MedText	420	28.1782
w/o Knowledge Buffer	MedText	430	28.6738
w/o Knowledge Buffer	MedText	440	29.2764
w/o Knowledge Buffer	MedText	450	28.6988
w/o Knowledge Buffer	MedText	460	29.1305
w/o Knowledge Buffer	MedText	470	29.8357
w/o Knowledge Buffer	MedText	480	29.8974
w/o Knowledge Buffer	MedText	490	30.1382
w/o Knowledge Buffer	MedText	500	30.2696
w/o Knowledge Buffer	MedText	510	30.221
w/o Knowledge Buffer	MedText	520	30.8246
w/o Knowledge Buffer	MedText	530	30.9238
w/o Knowledge Buffer	MedText	540	30.7399
w/o Knowledge Buffer	MedText	550	30.9948
w/o Knowledge Buffer	MedText	560	30.9155
w/o Knowledge Buffer	MedText	570	30.2258
w/o Knowledge Buffer	MedText	580	29.6935
w/o Knowledge Buffer	MedText	590	29.5484
w/o Knowledge Buffer	MedText	600	29.3711
w/o Knowledge Buffer	MedText	610	29.6143
w/o Knowledge Buffer	MedText	620	29.6256
w/o Knowledge Buffer	MedText	630	28.6199
w/o Knowledge Buffer	MedText	640	29.3104
w/o Knowledge Buffer	MedText	650	29.5799
w/o Knowledge Buffer	MedText	660	28.9221
w/o Knowledge Buffer	MedText	670	28.7612
w/o Knowledge Buffer	MedText	680	28.5279
w/o Knowledge Buffer	MedText	690	28.6474
w/o Knowledge Buffer	MedText	700	29.8779
w/o Knowledge Buffer	MedText	710	29.9641
w/o Knowledge Buffer	MedText	720	30.0956
w/o Knowledge Buffer	MedText	730	31.0171
w/o Knowledge Buffer	MedText	740	31.3089
w/o Knowledge Buffer	MedText	750	31.7039
w/o Knowledge Buffer	MedText	760	31.5249
w/o Knowledge Buffer	MedText	770	31.4249
w/o Knowledge Buffer	MedText	780	31.4162
w/o Knowledge Buffer	MedText	790	31.6767
w/o Knowledge Buffer	MedText	800	31.4788
w/o Knowledge Buffer	MedText	810	31.9518
w/o Knowledge Buffer	MedText	820	31.7581
w/o Knowledge Buffer	MedText	830	31.8336
w/o Knowledge Buffer	MedText	840	31.8372
w/o Knowledge Buffer	MedText	850	31.5519
w/o Knowledge Buffer	MedText	860	31.5024
w/o Knowledge Buffer	MedText	870	31.7975
w/o Knowledge Buffer	MedText	880	31.6511
w/o Knowledge Buffer	MedText	890	31.9601
w/o Knowledge Buffer	MedText	900	31.7109
w/o Knowledge Buffer	MedText	910	31.7619
w/o Knowledge Buffer	MedText	920	32.1595
w/o Knowledge Buffer	MedText	930	32.1292
w/o Knowledge Buffer	MedText	940	32.2779
w/o Knowledge Buffer	MedText	950	32.2683
w/o Knowledge Buffer	MedText	960	32.2785
w/o Knowledge Buffer	MedText	970	32.4861
w/o Knowledge Buffer	MedText	980	32.7827
w/o Knowledge Buffer	MedText	990	32.8285
w/o Knowledge Buffer	MedText	1000	32.3939
w/o Knowledge Buffer	MedText	1010	32.3441
w/o Knowledge Buffer	MedText	1020	32.0261
w/o Knowledge Buffer	MedText	1030	32.3121
w/o Knowledge Buffer	MedText	1040	32.5044
w/o Knowledge Buffer	MedText	1050	32.7093
w/o Knowledge Buffer	MedText	1060	32.7041
w/o Knowledge Buffer	MedText	1070	33.587
w/o Knowledge Buffer	MedText	1080	33.6286
w/o Knowledge Buffer	MedText	1090	33.6856
w/o Knowledge Buffer	MedText	1100	33.2654
w/o Knowledge Buffer	MedText	1110	33.2829
w/o Knowledge Buffer	MedText	1120	32.7451
w/o Knowledge Buffer	MedText	1130	32.6305
w/o Knowledge Buffer	MedText	1140	32.463
w/o Knowledge Buffer	MedText	1150	32.4798
w/o Knowledge Buffer	MedText	1160	32.7775
w/o Knowledge Buffer	MedText	1170	32.9865
w/o Knowledge Buffer	MedText	1180	32.8163
w/o Knowledge Buffer	MedText	1190	33.1371
w/o Knowledge Buffer	MedText	1200	33.1691
w/o Knowledge Buffer	MedText	1210	33.1546
w/o Knowledge Buffer	MedText	1220	33.0916
w/o Knowledge Buffer	MedText	1230	33.324
w/o Knowledge Buffer	MedText	1240	33.459
w/o Knowledge Buffer	MedText	1250	33.6818
w/o Knowledge Buffer	MedText	1260	33.6496
w/o Knowledge Buffer	MedText	1270	33.8424
w/o Knowledge Buffer	MedText	1280	33.6864
w/o Knowledge Buffer	MedText	1290	33.8087
w/o Knowledge Buffer	MedText	1300	33.8376
w/o Knowledge Buffer	MedText	1310	33.8825
w/o Knowledge Buffer	MedText	1320	33.9907
w/o Knowledge Buffer	MedText	1330	34.2451
w/o Knowledge Buffer	MedText	1340	34.0676
w/o Knowledge Buffer	MedText	1350	33.9882
w/o Knowledge Buffer	MedText	1360	34.0511
w/o Knowledge Buffer	MedText	1370	34.1819
w/o Knowledge Buffer	MedText	1380	34.147
w/o Knowledge Buffer	MedText	1390	34.3791
w/o Knowledge Buffer	MedText	1400	34.109
w/o Knowledge Buffer	MedText	1410	34.4137
w/o Knowledge Buffer	MedText	1420	34.6666
w/o Knowledge Buffer	MedText	1430	34.4285
w/o Knowledge Buffer	MedText	1440	34.1657
w/o Knowledge Buffer	MedText	1450	34.0731
w/o Knowledge Buffer	MedText	1460	34.3906
w/o Knowledge Buffer	MedText	1470	34.8536
w/o Knowledge Buffer	MedText	1480	34.8784
w/o Knowledge Buffer	MedText	1490	35.3269
w/o Knowledge Buffer	MedText	1500	35.8539
w/o Knowledge Buffer	MedText	1510	36.6202
w/o Knowledge Buffer	MedText	1520	37.1078
w/o Knowledge Buffer	MedText	1530	37.1439
w/o Knowledge Buffer	MedText	1540	37.1266
w/o Knowledge Buffer	MedText	1550	37.7226
w/o Knowledge Buffer	MedText	1560	38.1711
w/o Knowledge Buffer	MedText	1570	38.6555
w/o Knowledge Buffer	MedText	1580	38.5959
w/o Knowledge Buffer	MedText	1590	38.7913
w/o Knowledge Buffer	MedText	1600	38.8587
w/o Importance Sampling	MedText	10	6.99522
w/o Importance Sampling	MedText	20	7.0344
w/o Importance Sampling	MedText	30	7.13476
w/o Importance Sampling	MedText	40	7.39215
w/o Importance Sampling	MedText	50	7.83432
w/o Importance Sampling	MedText	60	8.37331
w/o Importance Sampling	MedText	70	9.41785
w/o Importance Sampling	MedText	80	10.5948
w/o Importance Sampling	MedText	90	11.9239
w/o Importance Sampling	MedText	100	13.3081
w/o Importance Sampling	MedText	110	14.6785
w/o Importance Sampling	MedText	120	16.1016
w/o Importance Sampling	MedText	130	17.4008
w/o Importance Sampling	MedText	140	18.2167
w/o Importance Sampling	MedText	150	18.9019
w/o Importance Sampling	MedText	160	19.4466
w/o Importance Sampling	MedText	170	19.8882
w/o Importance Sampling	MedText	180	20.1722
w/o Importance Sampling	MedText	190	20.3302
w/o Importance Sampling	MedText	200	20.4246
w/o Importance Sampling	MedText	210	20.4897
w/o Importance Sampling	MedText	220	20.5739
w/o Importance Sampling	MedText	230	20.6435
w/o Importance Sampling	MedText	240	20.7381
w/o Importance Sampling	MedText	250	20.8265
w/o Importance Sampling	MedText	260	20.9992
w/o Importance Sampling	MedText	270	21.1706
w/o Importance Sampling	MedText	280	21.339
w/o Importance Sampling	MedText	290	21.5989
w/o Importance Sampling	MedText	300	21.9629
w/o Importance Sampling	MedText	310	22.5145
w/o Importance Sampling	MedText	320	23.1599
w/o Importance Sampling	MedText	330	23.9511
w/o Importance Sampling	MedText	340	24.6349
w/o Importance Sampling	MedText	350	25.2039
w/o Importance Sampling	MedText	360	25.8381
w/o Importance Sampling	MedText	370	26.5077
w/o Importance Sampling	MedText	380	27.0217
w/o Importance Sampling	MedText	390	27.5646
w/o Importance Sampling	MedText	400	27.9463
w/o Importance Sampling	MedText	410	28.4486
w/o Importance Sampling	MedText	420	29.2747
w/o Importance Sampling	MedText	430	30.0246
w/o Importance Sampling	MedText	440	30.6307
w/o Importance Sampling	MedText	450	31.0261
w/o Importance Sampling	MedText	460	31.3736
w/o Importance Sampling	MedText	470	31.5553
w/o Importance Sampling	MedText	480	31.7646
w/o Importance Sampling	MedText	490	31.6404
w/o Importance Sampling	MedText	500	31.4778
w/o Importance Sampling	MedText	510	31.3964
w/o Importance Sampling	MedText	520	31.5091
w/o Importance Sampling	MedText	530	31.6073
w/o Importance Sampling	MedText	540	31.9258
w/o Importance Sampling	MedText	550	32.0298
w/o Importance Sampling	MedText	560	32.2194
w/o Importance Sampling	MedText	570	32.2131
w/o Importance Sampling	MedText	580	32.1215
w/o Importance Sampling	MedText	590	32.0098
w/o Importance Sampling	MedText	600	31.7509
w/o Importance Sampling	MedText	610	31.5655
w/o Importance Sampling	MedText	620	31.7864
w/o Importance Sampling	MedText	630	31.9073
w/o Importance Sampling	MedText	640	32.236
w/o Importance Sampling	MedText	650	32.5654
w/o Importance Sampling	MedText	660	32.8656
w/o Importance Sampling	MedText	670	33.3422
w/o Importance Sampling	MedText	680	33.3699
w/o Importance Sampling	MedText	690	33.2109
w/o Importance Sampling	MedText	700	33.1809
w/o Importance Sampling	MedText	710	33.1471
w/o Importance Sampling	MedText	720	33.2321
w/o Importance Sampling	MedText	730	33.2836
w/o Importance Sampling	MedText	740	33.1626
w/o Importance Sampling	MedText	750	33.3177
w/o Importance Sampling	MedText	760	33.5713
w/o Importance Sampling	MedText	770	33.7966
w/o Importance Sampling	MedText	780	33.9343
w/o Importance Sampling	MedText	790	34.0924
w/o Importance Sampling	MedText	800	34.304
w/o Importance Sampling	MedText	810	34.6105
w/o Importance Sampling	MedText	820	34.9469
w/o Importance Sampling	MedText	830	35.0725
w/o Importance Sampling	MedText	840	35.3881
w/o Importance Sampling	MedText	850	35.7164
w/o Importance Sampling	MedText	860	35.8835
w/o Importance Sampling	MedText	870	36.0167
w/o Importance Sampling	MedText	880	36.0828
w/o Importance Sampling	MedText	890	36.0105
w/o Importance Sampling	MedText	900	36.0342
w/o Importance Sampling	MedText	910	35.9686
w/o Importance Sampling	MedText	920	35.9891
w/o Importance Sampling	MedText	930	35.8677
w/o Importance Sampling	MedText	940	35.8075
w/o Importance Sampling	MedText	950	35.7991
w/o Importance Sampling	MedText	960	35.9558
w/o Importance Sampling	MedText	970	36.2078
w/o Importance Sampling	MedText	980	36.2777
w/o Importance Sampling	MedText	990	36.3891
w/o Importance Sampling	MedText	1000	36.715
w/o Importance Sampling	MedText	1010	36.8318
w/o Importance Sampling	MedText	1020	37.0691
w/o Importance Sampling	MedText	1030	37.2659
w/o Importance Sampling	MedText	1040	37.2277
w/o Importance Sampling	MedText	1050	37.4182
w/o Importance Sampling	MedText	1060	37.5206
w/o Importance Sampling	MedText	1070	37.5609
w/o Importance Sampling	MedText	1080	37.6374
w/o Importance Sampling	MedText	1090	37.5006
w/o Importance Sampling	MedText	1100	37.2561
w/o Importance Sampling	MedText	1110	37.1142
w/o Importance Sampling	MedText	1120	36.8241
w/o Importance Sampling	MedText	1130	36.6183
w/o Importance Sampling	MedText	1140	36.7273
w/o Importance Sampling	MedText	1150	37.0203
w/o Importance Sampling	MedText	1160	37.568
w/o Importance Sampling	MedText	1170	37.9801
w/o Importance Sampling	MedText	1180	38.3043
w/o Importance Sampling	MedText	1190	38.6345
w/o Importance Sampling	MedText	1200	38.9311
w/o Importance Sampling	MedText	1210	38.8495
w/o Importance Sampling	MedText	1220	38.9093
w/o Importance Sampling	MedText	1230	38.7797
w/o Importance Sampling	MedText	1240	38.8179
w/o Importance Sampling	MedText	1250	38.9299
w/o Importance Sampling	MedText	1260	39.1447
w/o Importance Sampling	MedText	1270	39.253
w/o Importance Sampling	MedText	1280	39.5317
w/o Importance Sampling	MedText	1290	39.4754
w/o Importance Sampling	MedText	1300	39.5375
w/o Importance Sampling	MedText	1310	39.6275
w/o Importance Sampling	MedText	1320	39.6631
w/o Importance Sampling	MedText	1330	39.5694
w/o Importance Sampling	MedText	1340	39.4725
w/o Importance Sampling	MedText	1350	39.2547
w/o Importance Sampling	MedText	1360	39.3168
w/o Importance Sampling	MedText	1370	39.3252
w/o Importance Sampling	MedText	1380	39.3681
w/o Importance Sampling	MedText	1390	39.6194
w/o Importance Sampling	MedText	1400	39.7419
w/o Importance Sampling	MedText	1410	40.0074
w/o Importance Sampling	MedText	1420	40.2934
w/o Importance Sampling	MedText	1430	40.5056
w/o Importance Sampling	MedText	1440	40.5842
w/o Importance Sampling	MedText	1450	40.7207
w/o Importance Sampling	MedText	1460	40.8006
w/o Importance Sampling	MedText	1470	41.1332
w/o Importance Sampling	MedText	1480	41.3293
w/o Importance Sampling	MedText	1490	41.7304
w/o Importance Sampling	MedText	1500	41.9211
w/o Importance Sampling	MedText	1510	42.0697
w/o Importance Sampling	MedText	1520	41.8805
w/o Importance Sampling	MedText	1530	41.8866
w/o Importance Sampling	MedText	1540	41.7839
w/o Importance Sampling	MedText	1550	41.7259
w/o Importance Sampling	MedText	1560	41.4649
w/o Importance Sampling	MedText	1570	41.3838
w/o Importance Sampling	MedText	1580	41.3618
w/o Importance Sampling	MedText	1590	41.6744
w/o Importance Sampling	MedText	1600	41.6339
w/o Self-Training	MedText	10	12.4096
w/o Self-Training	MedText	20	12.6201
w/o Self-Training	MedText	30	12.6912
w/o Self-Training	MedText	40	12.8826
w/o Self-Training	MedText	50	13.5339
w/o Self-Training	MedText	60	15.0092
w/o Self-Training	MedText	70	15.0265
w/o Self-Training	MedText	80	15.3957
w/o Self-Training	MedText	90	15.9638
w/o Self-Training	MedText	100	16.6725
w/o Self-Training	MedText	110	17.3048
w/o Self-Training	MedText	120	17.6852
w/o Self-Training	MedText	130	17.8806
w/o Self-Training	MedText	140	18.194
w/o Self-Training	MedText	150	18.7243
w/o Self-Training	MedText	160	19.3916
w/o Self-Training	MedText	170	20.0373
w/o Self-Training	MedText	180	20.6264
w/o Self-Training	MedText	190	21.2979
w/o Self-Training	MedText	200	22.0097
w/o Self-Training	MedText	210	22.7301
w/o Self-Training	MedText	220	23.4166
w/o Self-Training	MedText	230	24.1143
w/o Self-Training	MedText	240	24.6007
w/o Self-Training	MedText	250	25.1868
w/o Self-Training	MedText	260	25.7606
w/o Self-Training	MedText	270	26.3976
w/o Self-Training	MedText	280	27.2675
w/o Self-Training	MedText	290	27.9223
w/o Self-Training	MedText	300	28.473
w/o Self-Training	MedText	310	29.1549
w/o Self-Training	MedText	320	29.8307
w/o Self-Training	MedText	330	30.5348
w/o Self-Training	MedText	340	31.136
w/o Self-Training	MedText	350	31.5075
w/o Self-Training	MedText	360	31.93
w/o Self-Training	MedText	370	32.2651
w/o Self-Training	MedText	380	32.4691
w/o Self-Training	MedText	390	32.7427
w/o Self-Training	MedText	400	32.8539
w/o Self-Training	MedText	410	32.9896
w/o Self-Training	MedText	420	33.0555
w/o Self-Training	MedText	430	32.871
w/o Self-Training	MedText	440	32.8359
w/o Self-Training	MedText	450	32.9086
w/o Self-Training	MedText	460	32.7991
w/o Self-Training	MedText	470	32.8179
w/o Self-Training	MedText	480	32.8382
w/o Self-Training	MedText	490	32.8575
w/o Self-Training	MedText	500	33.1904
w/o Self-Training	MedText	510	33.4359
w/o Self-Training	MedText	520	33.7987
w/o Self-Training	MedText	530	34.2034
w/o Self-Training	MedText	540	34.3549
w/o Self-Training	MedText	550	34.4578
w/o Self-Training	MedText	560	34.6439
w/o Self-Training	MedText	570	34.5396
w/o Self-Training	MedText	580	34.5932
w/o Self-Training	MedText	590	34.6215
w/o Self-Training	MedText	600	34.5788
w/o Self-Training	MedText	610	34.8825
w/o Self-Training	MedText	620	35.0723
w/o Self-Training	MedText	630	35.26
w/o Self-Training	MedText	640	35.6806
w/o Self-Training	MedText	650	35.8964
w/o Self-Training	MedText	660	35.9162
w/o Self-Training	MedText	670	35.9839
w/o Self-Training	MedText	680	35.8226
w/o Self-Training	MedText	690	35.9223
w/o Self-Training	MedText	700	36.0452
w/o Self-Training	MedText	710	36.0392
w/o Self-Training	MedText	720	36.0771
w/o Self-Training	MedText	730	36.2451
w/o Self-Training	MedText	740	36.3862
w/o Self-Training	MedText	750	36.5884
w/o Self-Training	MedText	760	36.7058
w/o Self-Training	MedText	770	36.6053
w/o Self-Training	MedText	780	36.5296
w/o Self-Training	MedText	790	36.5262
w/o Self-Training	MedText	800	36.4359
w/o Self-Training	MedText	810	36.3589
w/o Self-Training	MedText	820	36.4563
w/o Self-Training	MedText	830	36.4557
w/o Self-Training	MedText	840	36.5017
w/o Self-Training	MedText	850	36.5619
w/o Self-Training	MedText	860	36.6037
w/o Self-Training	MedText	870	36.821
w/o Self-Training	MedText	880	37.0078
w/o Self-Training	MedText	890	37.0775
w/o Self-Training	MedText	900	37.1491
w/o Self-Training	MedText	910	37.21
w/o Self-Training	MedText	920	37.424
w/o Self-Training	MedText	930	37.4961
w/o Self-Training	MedText	940	37.5173
w/o Self-Training	MedText	950	37.6035
w/o Self-Training	MedText	960	37.6821
w/o Self-Training	MedText	970	37.8191
w/o Self-Training	MedText	980	38.0263
w/o Self-Training	MedText	990	38.1618
w/o Self-Training	MedText	1000	38.2571
w/o Self-Training	MedText	1010	38.381
w/o Self-Training	MedText	1020	38.3932
w/o Self-Training	MedText	1030	38.2929
w/o Self-Training	MedText	1040	38.2128
w/o Self-Training	MedText	1050	38.2753
w/o Self-Training	MedText	1060	38.2352
w/o Self-Training	MedText	1070	38.2687
w/o Self-Training	MedText	1080	38.2968
w/o Self-Training	MedText	1090	38.3821
w/o Self-Training	MedText	1100	38.7206
w/o Self-Training	MedText	1110	39.019
w/o Self-Training	MedText	1120	39.1349
w/o Self-Training	MedText	1130	39.4547
w/o Self-Training	MedText	1140	39.7154
w/o Self-Training	MedText	1150	39.9906
w/o Self-Training	MedText	1160	40.3281
w/o Self-Training	MedText	1170	40.4412
w/o Self-Training	MedText	1180	40.5666
w/o Self-Training	MedText	1190	40.7816
w/o Self-Training	MedText	1200	40.7855
w/o Self-Training	MedText	1210	40.8033
w/o Self-Training	MedText	1220	40.6843
w/o Self-Training	MedText	1230	40.548
w/o Self-Training	MedText	1240	40.4611
w/o Self-Training	MedText	1250	40.4051
w/o Self-Training	MedText	1260	40.4363
w/o Self-Training	MedText	1270	40.5139
w/o Self-Training	MedText	1280	40.5981
w/o Self-Training	MedText	1290	40.7544
w/o Self-Training	MedText	1300	40.8428
w/o Self-Training	MedText	1310	40.8903
w/o Self-Training	MedText	1320	40.9278
w/o Self-Training	MedText	1330	40.8124
w/o Self-Training	MedText	1340	40.7191
w/o Self-Training	MedText	1350	40.5356
w/o Self-Training	MedText	1360	40.1991
w/o Self-Training	MedText	1370	39.9459
w/o Self-Training	MedText	1380	39.7992
w/o Self-Training	MedText	1390	39.7701
w/o Self-Training	MedText	1400	39.7693
w/o Self-Training	MedText	1410	39.7294
w/o Self-Training	MedText	1420	40.0373
w/o Self-Training	MedText	1430	40.5441
w/o Self-Training	MedText	1440	40.9054
w/o Self-Training	MedText	1450	41.1852
w/o Self-Training	MedText	1460	41.1837
w/o Self-Training	MedText	1470	41.1856
w/o Self-Training	MedText	1480	41.356
w/o Self-Training	MedText	1490	41.2013
w/o Self-Training	MedText	1500	41.1662
w/o Self-Training	MedText	1510	41.2994
w/o Self-Training	MedText	1520	41.4183
w/o Self-Training	MedText	1530	41.6752
w/o Self-Training	MedText	1540	41.9253
w/o Self-Training	MedText	1550	42.0609
w/o Self-Training	MedText	1560	42.2885
w/o Self-Training	MedText	1570	42.4419
w/o Self-Training	MedText	1580	42.4605
w/o Self-Training	MedText	1590	42.5228
w/o Self-Training	MedText	1600	42.5749
PrivateKT	X-Ray	1	47.9625
PrivateKT	X-Ray	2	50.4954
PrivateKT	X-Ray	3	53.6136
PrivateKT	X-Ray	4	57.3954
PrivateKT	X-Ray	5	61.5898
PrivateKT	X-Ray	6	65.2436
PrivateKT	X-Ray	7	67.175
PrivateKT	X-Ray	8	67.9639
PrivateKT	X-Ray	9	69.3649
PrivateKT	X-Ray	10	69.8631
PrivateKT	X-Ray	11	70.1932
PrivateKT	X-Ray	12	71.0815
PrivateKT	X-Ray	13	71.5966
PrivateKT	X-Ray	14	72.2317
PrivateKT	X-Ray	15	72.6076
PrivateKT	X-Ray	16	73.1531
PrivateKT	X-Ray	17	73.3719
PrivateKT	X-Ray	18	74.0262
PrivateKT	X-Ray	19	74.3711
PrivateKT	X-Ray	20	74.9298
PrivateKT	X-Ray	21	75.6845
PrivateKT	X-Ray	22	76.4571
PrivateKT	X-Ray	23	76.4361
PrivateKT	X-Ray	24	76.3649
PrivateKT	X-Ray	25	76.5404
PrivateKT	X-Ray	26	76.5609
PrivateKT	X-Ray	27	76.6189
PrivateKT	X-Ray	28	76.8075
PrivateKT	X-Ray	29	77.3375
PrivateKT	X-Ray	30	77.7194
PrivateKT	X-Ray	31	77.9051
PrivateKT	X-Ray	32	78.1315
PrivateKT	X-Ray	33	78.5488
PrivateKT	X-Ray	34	78.776
PrivateKT	X-Ray	35	78.6752
PrivateKT	X-Ray	36	78.7047
PrivateKT	X-Ray	37	78.785
PrivateKT	X-Ray	38	78.9351
PrivateKT	X-Ray	39	79.012
PrivateKT	X-Ray	40	79.3274
PrivateKT	X-Ray	41	79.5223
PrivateKT	X-Ray	42	79.5175
PrivateKT	X-Ray	43	79.4621
PrivateKT	X-Ray	44	79.3338
PrivateKT	X-Ray	45	79.2717
w/o Knowledge Buffer	X-Ray	1	44.4055
w/o Knowledge Buffer	X-Ray	2	44.236
w/o Knowledge Buffer	X-Ray	3	44.6015
w/o Knowledge Buffer	X-Ray	4	44.828
w/o Knowledge Buffer	X-Ray	5	45.6557
w/o Knowledge Buffer	X-Ray	6	45.4191
w/o Knowledge Buffer	X-Ray	7	45.3752
w/o Knowledge Buffer	X-Ray	8	44.2488
w/o Knowledge Buffer	X-Ray	9	44.2459
w/o Knowledge Buffer	X-Ray	10	43.25
w/o Knowledge Buffer	X-Ray	11	42.6819
w/o Knowledge Buffer	X-Ray	12	43.1211
w/o Knowledge Buffer	X-Ray	13	44.2971
w/o Knowledge Buffer	X-Ray	14	44.8228
w/o Knowledge Buffer	X-Ray	15	45.8748
w/o Knowledge Buffer	X-Ray	16	47.3305
w/o Knowledge Buffer	X-Ray	17	49.1801
w/o Knowledge Buffer	X-Ray	18	49.7729
w/o Knowledge Buffer	X-Ray	19	50.4564
w/o Knowledge Buffer	X-Ray	20	50.9164
w/o Knowledge Buffer	X-Ray	21	50.7674
w/o Knowledge Buffer	X-Ray	22	50.0928
w/o Knowledge Buffer	X-Ray	23	50.5585
w/o Knowledge Buffer	X-Ray	24	51.0995
w/o Knowledge Buffer	X-Ray	25	52.6452
w/o Knowledge Buffer	X-Ray	26	52.6745
w/o Knowledge Buffer	X-Ray	27	52.592
w/o Knowledge Buffer	X-Ray	28	51.4685
w/o Knowledge Buffer	X-Ray	29	50.1684
w/o Knowledge Buffer	X-Ray	30	47.8602
w/o Knowledge Buffer	X-Ray	31	47.0752
w/o Knowledge Buffer	X-Ray	32	46.7405
w/o Knowledge Buffer	X-Ray	33	47.762
w/o Knowledge Buffer	X-Ray	34	47.5333
w/o Knowledge Buffer	X-Ray	35	47.7951
w/o Knowledge Buffer	X-Ray	36	47.5133
w/o Knowledge Buffer	X-Ray	37	48.358
w/o Knowledge Buffer	X-Ray	38	48.0233
w/o Knowledge Buffer	X-Ray	39	48.8997
w/o Knowledge Buffer	X-Ray	40	49.7354
w/o Knowledge Buffer	X-Ray	41	50.7487
w/o Knowledge Buffer	X-Ray	42	50.2844
w/o Knowledge Buffer	X-Ray	43	49.7716
w/o Knowledge Buffer	X-Ray	44	49.9214
w/o Knowledge Buffer	X-Ray	45	49.3373
w/o Importance Sampling	X-Ray	1	44.012
w/o Importance Sampling	X-Ray	2	44.8174
w/o Importance Sampling	X-Ray	3	45.6609
w/o Importance Sampling	X-Ray	4	47.3937
w/o Importance Sampling	X-Ray	5	48.2908
w/o Importance Sampling	X-Ray	6	50.075
w/o Importance Sampling	X-Ray	7	51.3204
w/o Importance Sampling	X-Ray	8	52.1809
w/o Importance Sampling	X-Ray	9	53.822
w/o Importance Sampling	X-Ray	10	54.8592
w/o Importance Sampling	X-Ray	11	55.3826
w/o Importance Sampling	X-Ray	12	56.7531
w/o Importance Sampling	X-Ray	13	57.8247
w/o Importance Sampling	X-Ray	14	58.7697
w/o Importance Sampling	X-Ray	15	59.681
w/o Importance Sampling	X-Ray	16	61.1455
w/o Importance Sampling	X-Ray	17	61.6992
w/o Importance Sampling	X-Ray	18	62.5388
w/o Importance Sampling	X-Ray	19	62.7657
w/o Importance Sampling	X-Ray	20	63.5806
w/o Importance Sampling	X-Ray	21	63.2341
w/o Importance Sampling	X-Ray	22	64.095
w/o Importance Sampling	X-Ray	23	64.856
w/o Importance Sampling	X-Ray	24	65.8892
w/o Importance Sampling	X-Ray	25	66.3891
w/o Importance Sampling	X-Ray	26	67.9998
w/o Importance Sampling	X-Ray	27	68.6097
w/o Importance Sampling	X-Ray	28	69.1791
w/o Importance Sampling	X-Ray	29	69.3648
w/o Importance Sampling	X-Ray	30	69.8435
w/o Importance Sampling	X-Ray	31	70.7096
w/o Importance Sampling	X-Ray	32	70.9656
w/o Importance Sampling	X-Ray	33	71.0112
w/o Importance Sampling	X-Ray	34	71.8019
w/o Importance Sampling	X-Ray	35	71.6402
w/o Importance Sampling	X-Ray	36	70.8516
w/o Importance Sampling	X-Ray	37	70.6135
w/o Importance Sampling	X-Ray	38	70.8195
w/o Importance Sampling	X-Ray	39	70.0533
w/o Importance Sampling	X-Ray	40	69.8515
w/o Importance Sampling	X-Ray	41	69.3923
w/o Importance Sampling	X-Ray	42	69.2037
w/o Importance Sampling	X-Ray	43	69.0605
w/o Importance Sampling	X-Ray	44	68.956
w/o Importance Sampling	X-Ray	45	69.0785
w/o Self-Training	X-Ray	1	46.3708
w/o Self-Training	X-Ray	2	47.2399
w/o Self-Training	X-Ray	3	48.4714
w/o Self-Training	X-Ray	4	51.2434
w/o Self-Training	X-Ray	5	53.3933
w/o Self-Training	X-Ray	6	55.137
w/o Self-Training	X-Ray	7	56.8907
w/o Self-Training	X-Ray	8	57.9825
w/o Self-Training	X-Ray	9	58.6486
w/o Self-Training	X-Ray	10	58.9628
w/o Self-Training	X-Ray	11	59.0362
w/o Self-Training	X-Ray	12	59.2954
w/o Self-Training	X-Ray	13	59.2374
w/o Self-Training	X-Ray	14	59.1887
w/o Self-Training	X-Ray	15	59.2406
w/o Self-Training	X-Ray	16	59.4972
w/o Self-Training	X-Ray	17	59.4347
w/o Self-Training	X-Ray	18	59.7114
w/o Self-Training	X-Ray	19	59.9974
w/o Self-Training	X-Ray	20	59.8913
w/o Self-Training	X-Ray	21	59.8277
w/o Self-Training	X-Ray	22	59.8747
w/o Self-Training	X-Ray	23	59.8658
w/o Self-Training	X-Ray	24	59.7813
w/o Self-Training	X-Ray	25	59.8552
w/o Self-Training	X-Ray	26	59.9787
w/o Self-Training	X-Ray	27	59.8973
w/o Self-Training	X-Ray	28	60.0901
w/o Self-Training	X-Ray	29	60.1862
w/o Self-Training	X-Ray	30	59.8624
w/o Self-Training	X-Ray	31	59.7827
w/o Self-Training	X-Ray	32	59.8704
w/o Self-Training	X-Ray	33	59.9279
w/o Self-Training	X-Ray	34	59.6885
w/o Self-Training	X-Ray	35	59.9473
w/o Self-Training	X-Ray	36	59.868
w/o Self-Training	X-Ray	37	59.7345
w/o Self-Training	X-Ray	38	59.5532
w/o Self-Training	X-Ray	39	59.5504
w/o Self-Training	X-Ray	40	59.6518
w/o Self-Training	X-Ray	41	59.6997
w/o Self-Training	X-Ray	42	59.7828
w/o Self-Training	X-Ray	43	59.6642
w/o Self-Training	X-Ray	44	59.8196
w/o Self-Training	X-Ray	45	59.7433

## Sheet: Figure 4
Dataset	K	Privacy Budget (epsilon)	Score
MNIST	1	7	94.14
MNIST	1	6	94.07
MNIST	1	5	92.92
MNIST	1	4	92.36
MNIST	1	3	92.27
MNIST	1	2	91.77
MNIST	2	7	94.45
MNIST	2	6	94.43
MNIST	2	5	94.18
MNIST	2	4	93.93
MNIST	2	3	93.9
MNIST	2	2	93.79
MNIST	5	7	95.51
MNIST	5	6	95.03
MNIST	5	5	94.44
MNIST	5	4	91.61
MNIST	5	3	86.03
MNIST	5	2	71.01
MedText	1	7	50.3718
MedText	1	6	47.3336
MedText	1	5	45.5645
MedText	1	4	44.041
MedText	1	3	43.7623
MedText	1	2	42.5784
MedText	2	7	52.4146
MedText	2	6	51.7709
MedText	2	5	50.68
MedText	2	4	48.0341
MedText	2	3	46.5654
MedText	2	2	38.8974
MedText	5	7	43.2906
MedText	5	6	42.5773
MedText	5	5	41.7994
MedText	5	4	31.0413
MedText	5	3	28.6452
MedText	5	2	27.0984
X-Ray	1	7	82.2485
X-Ray	1	6	81.9274
X-Ray	1	5	81.5459
X-Ray	1	4	80.8378
X-Ray	1	3	77.1194
X-Ray	1	2	74.3686
X-Ray	2	7	82.8359
X-Ray	2	6	82.5054
X-Ray	2	5	82.0628
X-Ray	2	4	80.8634
X-Ray	2	3	78.472
X-Ray	2	2	77.7775
X-Ray	5	7	82.1569
X-Ray	5	6	81.4548
X-Ray	5	5	81.3454
X-Ray	5	4	75.8924
X-Ray	5	3	75.0621
X-Ray	5	2	73.7332

## Sheet: Supplementary Figure 1
Dataset	Communication	Method	Cost (Bytes)
MNIST	Upload Communication	FedSGD	6731560
MNIST	Upload Communication	FedAvg	6731560
MNIST	Upload Communication	FedAdam	6731560
MNIST	Upload Communication	FedMD	48000
MNIST	Upload Communication	FedED	48000
MNIST	Upload Communication	PrivateKT	8
MNIST	Download Communication	FedSGD	6731560
MNIST	Download Communication	FedAvg	6731560
MNIST	Download Communication	FedAdam	6731560
MNIST	Download Communication	FedMD	6731560
MNIST	Download Communication	FedED	6731560
MNIST	Download Communication	PrivateKT	6731560
MedText	Upload Communication	FedSGD	50502020
MedText	Upload Communication	FedAvg	50502020
MedText	Upload Communication	FedAdam	50502020
MedText	Upload Communication	FedMD	9240
MedText	Upload Communication	FedED	9240
MedText	Upload Communication	PrivateKT	8
MedText	Download Communication	FedSGD	50502020
MedText	Download Communication	FedAvg	50502020
MedText	Download Communication	FedAdam	50502020
MedText	Download Communication	FedMD	50502020
MedText	Download Communication	FedED	50502020
MedText	Download Communication	PrivateKT	50502020
X-Ray	Upload Communication	FedSGD	23754504
X-Ray	Upload Communication	FedAvg	23754504
X-Ray	Upload Communication	FedAdam	23754504
X-Ray	Upload Communication	FedMD	4172
X-Ray	Upload Communication	FedED	4172
X-Ray	Upload Communication	PrivateKT	8
X-Ray	Download Communication	FedSGD	23754504
X-Ray	Download Communication	FedAvg	23754504
X-Ray	Download Communication	FedAdam	23754504
X-Ray	Download Communication	FedMD	23754504
X-Ray	Download Communication	FedED	23754504
X-Ray	Download Communication	PrivateKT	23754504

## Sheet: Supplementary Figure 2
Dataset	Method	Mean Result	Standard Deviation
MNIST	CenTrain	99.038	0.0798499
MNIST	FedSGD	9.96354	0.323298
MNIST	FedAvg	10.2957	0.491491
MNIST	FedAdam	10.6335	0.972771
MNIST	FedMD	10.3221	0.628728
MNIST	FedED	10.175	0.362276
MNIST	PrivateKT	93.53	0.258302
MedText	CenTrain	63.153	0.507498
MedText	FedSGD	13.2784	1.08221
MedText	FedAvg	12.3465	1.35103
MedText	FedAdam	12.7949	1.78521
MedText	FedMD	13.1941	1.45939
MedText	FedED	12.6428	1.18136
MedText	PrivateKT	50.044	0.32116
X-Ray	CenTrain	81.475	2.02461
X-Ray	FedSGD	38.5479	7.02777
X-Ray	FedAvg	42.5978	6.39582
X-Ray	FedAdam	37.8664	6.1786
X-Ray	FedMD	41.2391	5.58561
X-Ray	FedED	41.6839	8.09518
X-Ray	PrivateKT	80.8504	2.26257

## Sheet: Supplementary Figure 3
Dataset	Method	Mean Result	Standard Deviation
MNIST	CenTrain	99.26	0.02
MNIST	FedSGD	10.264	2.27354
MNIST	FedAvg	11.188	0.901851
MNIST	FedAdam	11.53	1.46927
MNIST	FedMD	9.982	0.256
MNIST	FedED	9.974	0.36153
MNIST	PrivateKT	94.888	0.182253
MedText	CenTrain	63.75	0.16
MedText	FedSGD	6.19191	0.911941
MedText	FedAvg	6.12357	2.04506
MedText	FedAdam	8.06308	1.3988
MedText	FedMD	7.28593	1.48384
MedText	FedED	6.78631	1.72102
MedText	PrivateKT	51.536	1.24474
X-Ray	CenTrain	82.78	0.54
X-Ray	FedSGD	31.4249	9.52207
X-Ray	FedAvg	31.0781	6.15147
X-Ray	FedAdam	33.986	5.48138
X-Ray	FedMD	28.1469	5.79408
X-Ray	FedED	29.5105	4.47552
X-Ray	PrivateKT	81.2677	1.66098

## Sheet: Supplementary Figure 4
Dataset	Setting	Mean Result	Standard Deviation
MNIST	IID	94.888	0.182253
MNIST	Weak Non-IID	93.054	0.194792
MNIST	Strong Non-IID	90.328	0.768541
MedText	IID	51.9183	0.518569
MedText	Weak Non-IID	51.536	1.24474
MedText	Strong Non-IID	47.826	0.500064
X-Ray	IID	81.2677	1.66098
X-Ray	Weak Non-IID	81.3947	1.10537
X-Ray	Strong Non-IID	71.9958	14.8698

## Sheet: Supplementary Figure 5
Dataset	Privacy Setting	Size of Candidate Public Data Pool	Mean Result	Standard Deviation
MNIST	2-LDP	100	88.342	0.374988
MNIST	2-LDP	500	90.174	0.345172
MNIST	2-LDP	1000	92.858	0.28124
MNIST	2-LDP	2000	92.062	0.575861
MNIST	5-LDP	100	90.532	0.263924
MNIST	5-LDP	500	91.348	0.134521
MNIST	5-LDP	1000	94.046	0.166084
MNIST	5-LDP	2000	94.424	0.17951
MedText	2-LDP	100	33.6765	0.871273
MedText	2-LDP	500	40.4458	0.706405
MedText	2-LDP	1000	42.9544	1.12209
MedText	2-LDP	2000	43.7814	0.623607
MedText	5-LDP	100	40.2851	0.296926
MedText	5-LDP	500	49.5612	0.529823
MedText	5-LDP	1000	50.8626	0.781083
MedText	5-LDP	2000	51.8943	0.713517
X-Ray	2-LDP	100	62.7671	1.14441
X-Ray	2-LDP	500	76.0901	1.37479
X-Ray	2-LDP	1000	78.9009	1.18155
X-Ray	2-LDP	2000	79.2458	1.73453
X-Ray	5-LDP	100	77.0893	1.18283
X-Ray	5-LDP	500	78.9875	0.540642
X-Ray	5-LDP	1000	80.7933	0.262366
X-Ray	5-LDP	2000	82.0561	0.173356

## Sheet: Supplementary Figure 6
Dataset	Knowledge Buffer Size (B)	Score
MNIST	1	87.3
MNIST	5	93.37
MNIST	10	94.52000000000001
MNIST	25	94.85
MNIST	50	95.43
MNIST	100	94.19999999999999
MNIST	150	93.43
MedText	1	39.52142763082317
MedText	5	42.43780031455113
MedText	10	45.27445956259085
MedText	25	50.05176494472954
MedText	50	49.71145350102378
MedText	100	45.43958371142091
MedText	150	41.74555386927336
X-Ray	1	68.763117
X-Ray	5	75.73572200000001
X-Ray	10	79.6435
X-Ray	25	80.88618
X-Ray	50	81.990515
X-Ray	100	79.17318
X-Ray	150	77.164864

## Sheet: Supplementary Figure 7
Dataset	Ratio	Mean Result	Standard Deviation
MNIST	10%	93.648	1.07481
MNIST	20%	93.448	1.07009
MNIST	30%	93.852	1.16597
MNIST	40%	93.678	1.13079
MNIST	50%	93.55	1.58692
MNIST	60%	93.666	1.1326
MNIST	70%	92.862	1.80698
MNIST	80%	93.928	1.18816
MedText	10%	52	0.292711
MedText	20%	51.538	0.475453
MedText	30%	50.502	0.475033
MedText	40%	50.998	0.79255
MedText	50%	52.396	0.932922
MedText	60%	52.09	1.17341
MedText	70%	51.044	0.308713
MedText	80%	51.87	0.746298
X-Ray	10%	81.6844	1.4506
X-Ray	20%	81.6108	1.45441
X-Ray	30%	81.0598	1.25053
X-Ray	40%	80.3509	1.87318
X-Ray	50%	81.0881	1.72061
X-Ray	60%	81.7053	1.99479
X-Ray	70%	80.8682	1.98091
X-Ray	80%	82.3805	1.72758

[truncated: 2 more sheets: Supplementary Figure 8, Supplementary Figure 9]
